# Supplementary material for: Expression of epithelial-mesenchymal transition-related markers and phenotypes during breast cancer progression
Source: Breast Cancer Res Treat. 2020 Apr 16;181(2):369–81. doi: 10.1007/s10549-020-05627-0 (PMC7188722; doi:10.1007/s10549-020-05627-0)
Supplement: Supplementary file 1 — Supplementary file1 (XLSX 12 kb) [file 10549_2020_5627_MOESM1_ESM.xlsx]

## Sheet: Sheet1
Expression of epithelial-mesenchymal transition-related markers and phenotypes during breast cancer progression
Breast Cancer Research and Treatment
Authors: Charlotte Levin Tykjær Jørgensen1, Carina Forsare1, Pär-Ola Bendahl1, Anna-Karin Falck2, Mårten Fernö1, Kristina Lövgren1, Kristina Aaltonen3, Lisa Rydén4,5
Corresponding author: Charlotte Levin Tykjær Jørgensen, PhD
Address: Department of Clinical Sciences, Lund, Division of Oncology and Pathology, Medicon Village, Building 404, Lund University, SE-22381 Lund, Sweden
Email: charlotte.levin_tykjaer_jorgensen@med.lu.se
Supplementary Table 1. Patient demographics, disease characteristics, and prior therapy of the entire BMM cohort compared to patients included/excluded in present study
Characteristics	Entire BMM cohort, N (%)	Included PT in TMA, N (%)	Excluded, N (%)
	555 (100)	419 (75)	136 (25)
Age
<50	111 (20)	90 (22)	21 (15)
≥50	444 (80)	329 (78)	115 (85)
Tumor size
≤ 20mm	369 (67)	285 (68)	84 (64)
> 20mm	181 (33)	134 (32)	47 (36)
Missing	5	0	5
Nodal status
Negative	322 (60)	235 (58)	87 (67)
Positive	217 (40)	174 (42)	43 (33)
Missing	16	10	6
NHG
I	119 (22)	108 (26)	11 (9)
II	288 (54)	179 (43)	109 (88)
III	131 (24)	127 (31)	4 (3)
Missing	17	5	12
ER
Negative	57 (11)	55 (14)	2 (2)
Positive	450 (89)	346 (86)	104 (98)
Missing	48	18	30
PR
Negative	108 (23)	91 (24)	17 (18)
Positive	368 (77)	288 (76)	80 (82)
Missing	79	40	39
HER2
Negative	440 (88)	342 (86)	98 (94)
Positive	62 (12)	56 (14)	6 (6)
Missing	53	21	32
Ki67
Low	335 (67)	249 (63)	86 (83)
High	165 (33)	148 (37)	17 (17)
Missing	55	22	33
St Gallen subtype
Luminal A	193 (41)	145 (38)	48 (51)
LuminalB/HER2-	153 (32)	121 (32)	32 (34)
Luminal B/HER2+	79 (17)	67 (18)	12 (13)
HER2+	15 (3)	13 (3)	2 (2)
Triple-negative	33 (7)	33 (9)	0 (0)
Missing	82	40	42
Radiotherapy breast
Yes	318 (58)	251 (60)	67 (50)
No	234 (42)	166 (40)	68 (50)
Missing	3	2	1
Radiotherapy locoregional
Yes	104 (19)	80 (19)	24 (18)
No	447 (81)	336 (81)	111 (82)
Missing	4	3	1
Neoadjuvant therapy
Yes	11 (2)	6 (1)	5 (4)
No	541 (98)	411 (99)	130 (96)
Missing	3	2	1
Adjuvant therapy
Chemotherapy
Yes	93 (17)	80 (19)	13 (10)
No	459 (83)	337 (81)	122 (90)
Missing	3	2	1
Endocrine therapy
Yes	324 (59)	239 (58)	85 (63)
No	223 (41)	173 (42)	50 (37)
Missing	8	7	1
Chemotherapy and endocrine therapy
Yes	37 (7)	27 (7)	10 (7)
No	510 (93)	385 (93)	125 (93)
Missing	8	7	1
Trastuzumab
Yes	6 (1)	6 (1)	0 (0)
No	549 (99)	413 (99)	136 (100)
Abbreviations: BMM, bone marrow metastasis; ER, estrogen receptor; HER2, human epidermal growth factor receptor 2; N, number; NHG, Nottingham Histological Grade; PR, progesterone receptor; PT, primary tumor; TMA, tissue microarray
